# Supplementary material for: Predicting CD4 T-cell epitopes based on antigen cleavage, MHCII presentation, and TCR recognition
Source: PLoS One. 2018 Nov 6;13(11):e0206654. doi: 10.1371/journal.pone.0206654 (PMC6219782; doi:10.1371/journal.pone.0206654)
Supplement: S1 File — (XLSX) [file pone.0206654.s007.xlsx]

## Sheet: Cathepsin H
Recombinant Cathepsin H
Cleavage sites (P4-P4')
Assay Time (minutes)	15	60	240
M = norleucine	XXXAHLFN	XXXYWMST	XXXAAPYH
	XXXAPSLI	XXXYTRLN	XXXAHLFN
	XXXAVRAV	XXXYQLLT	XXXAKGMG
	XXXDPGSF	XXXYHFQF	XXXALETG
	XXXEAWMT	XXXYAFMQ	XXXANMQI
	XXXELFDN	XXXWTIMG	XXXAPSLI
	XXXENFPH	XXXWQKSN	XXXAVRAV
	XXXFDWWG	XXXWMDLS	XXXAYNMW
	XXXFRIHG	XXXWLAKE	XXXDPGSF
	XXXFSLSK	XXXWILAG	XXXEAWMT
	XXXFYAWK	XXXWHSVQ	XXXELFDN
	XXXGGLLD	XXXWFQHN	XXXEYPRP
	XXXGHTFQ	XXXWDAGL	XXXFDWWG
	XXXGIQST	XXXVSPAP	XXXFIVFI
	XXXGNGTF	XXXVMFLR	XXXFLKAH
	XXXGQYPM	XXXVHSDA	XXXFRIHG
	XXXGWKTM	XXXTWRGV	XXXFSLSK
	XXXHGTPK	XXXTVMIS	XXXFYAWK
	XXXHHFTQ	XXXTQNGY	XXXGEWHW
	XXXHNLFR	XXXTNMYQ	XXXGGLLD
	XXXHQVVQ	XXXTHATP	XXXGHTFQ
	XXXHWAFR	XXXSFIEP	XXXGIQST
	XXXHYGFV	XXXSAMMK	XXXGMYYK
	XXXIGDNV	XXXRPVME	XXXGNGTF
	XXXKARSA	XXXRNMEF	XXXGQYPM
	XXXKHPLE	XXXRMENY	XXXGWKTM
	XXXKSHTN	XXXRLVHR	XXXHAWFS
	XXXKVHLP	XXXREANY	XXXHGTPK
	XXXKYVLG	XXXRDLVD	XXXHHFTQ
	XXXLAMYS	XXXQPGMR	XXXHIGLQ
	XXXLEYFP	XXXQEGHQ	XXXHLDWP
	XXXLGWHA	XXXPSFNM	XXXHNLFR
	XXXLMNNF	XXXPASQT	XXXHQVVQ
	XXXLNMKW	XXXNTLIQ	XXXHTNKR
	XXXLWQPV	XXXNRSVE	XXXHWAFR
	XXXMAIHG	XXXNQIIW	XXXHYGFV
	XXXMHSPW	XXXNPTST	XXXIGDNV
	XXXMIVQH	XXXNNFVK	XXXIKVYD
	XXXMMVDQ	XXXNFMAF	XXXKARSA
	XXXMYFKY	XXXMYFKY	XXXKHPLE
	XXXNHQLA	XXXMSYQW	XXXKSHTN
	XXXNNFVK	XXXMMVDQ	XXXKVHLP
	XXXNPTST	XXXMIVQH	XXXKYVLG
	XXXNQIIW	XXXMHSPW	XXXLAMYS
	XXXNRSVE	XXXMAIHG	XXXLEYFP
	XXXNTLIQ	XXXLWQPV	XXXLFNDV
	XXXPASQT	XXXLVATV	XXXLGWHA
	XXXPSFNM	XXXLQGIS	XXXLHAEG
	XXXQEGHQ	XXXLNMKW	XXXLMNNF
	XXXQPGMR	XXXLMNNF	XXXLNMKW
	XXXRKWQS	XXXLGWHA	XXXLQGIS
	XXXRMENY	XXXLFNDV	XXXLRKDW
	XXXSAMMK	XXXLEYFP	XXXLVATV
	XXXSFIEP	XXXLAMYS	XXXLWQPV
	XXXTHATP	XXXKYVLG	XXXMAIHG
	XXXTNMYQ	XXXKVHLP	XXXMDQIY
	XXXTQNGY	XXXKSHTN	XXXMHSPW
	XXXTWRGV	XXXKHPLE	XXXMIVQH
	XXXVHSDA	XXXKARSA	XXXMMVDQ
	XXXVMFLR	XXXIKVYD	XXXMQSSW
	XXXVSPAP	XXXHYGFV	XXXMSYQW
	XXXWDAGL	XXXHWAFR	XXXMWKSG
	XXXWFQHN	XXXHTNKR	XXXMYFKY
	XXXWHSVQ	XXXHNLFR	XXXNFMAF
	XXXWILAG	XXXHLDWP	XXXNMRPF
	XXXWLAKE	XXXHHFTQ	XXXNNFVK
	XXXWMDLS	XXXHGTPK	XXXNPTST
	XXXWPMGM	XXXHAWFS	XXXNQIIW
	XXXWTIMG	XXXGWKTM	XXXNRSVE
	XXXYAFMQ	XXXGQYPM	XXXNTLIQ
	XXXYHFQF	XXXGNGTF	XXXPASQT
	XXXYTRLN	XXXGMYYK	XXXPSFNM
	XXXYWMST	XXXGIQST	XXXQEGHQ
		XXXGHTFQ	XXXQMKKT
		XXXGGLLD	XXXQPGMR
		XXXGEWHW	XXXRDLVD
		XXXFYAWK	XXXREANY
		XXXFSLSK	XXXRGSPM
		XXXFRIHG	XXXRKWQS
		XXXFIVFI	XXXRLVHR
		XXXFDWWG	XXXRMENY
		XXXEYPRP	XXXRNMEF
		XXXENFPH	XXXRTQKE
		XXXELFDN	XXXSAMMK
		XXXEAWMT	XXXSFIEP
		XXXDPGSF	XXXSSGML
		XXXAVRAV	XXXTHATP
		XXXAPSLI	XXXTNMYQ
		XXXANMQI	XXXTQNGY
		XXXALETG	XXXTVMIS
		XXXAKGMG	XXXTWRGV
		XXXAHLFN	XXXVHSDA
			XXXVMFLR
			XXXVSPAP
			XXXVYHKW
			XXXWAGTA
			XXXWDAGL
			XXXWEIRD
			XXXWFQHN
			XXXWHSVQ
			XXXWILAG
			XXXWLAKE
			XXXWMDLS
			XXXWQKSN
			XXXWTIMG
			XXXYAFMQ
			XXXYEQTH
			XXXYHFQF
			XXXYQLLT
			XXXYTRLN
			XXXYWMST

## Sheet: Cathepsin S
Recombinant Cathepsin S
Cleavage sites (P4-P4')
Assay Time (minutes)	15	60	240
M = norleucine	AFMQVAIT	YVLGWLNT	AEIMQTTQ
	AILSQPPX	YTSQIPAX	AFMQVAIT
	AMFRKYPI	YTLKGEHX	AGILKLMP
	AMMKIGEV	YRWAETMW	AGMSFMMX
	AMWRLDII	YQLLTMNE	AHLFNAMT
	AMYSFTPH	YPYQSKLX	AILSQPPX
	AQYMMGQX	YPLKFTKV	AMFRKYPI
	ASMRIYIE	YPIMAXXX	AMMKIGEV
	ATGGYHPN	YMRWPXXX	AMWRLDII
	AWMTFIVP	YKLSNWFF	AMYSFTPH
	DAFNLYAL	YFRMIRWA	ANFLRGPX
	DIMEMLYX	YDLQTAKX	ANMQILDP
	DITSQVWP	YAFMQVAI	APLHYSAX
	DKLMNWPQ	XYQLLTMN	APQLIEYL
	DLMSEQFT	XYMDSIRH	AQYMMGQX
	DLVDHIGP	XXYMDSIR	ASMRIYIE
	DMQKQRYF	XXXWGVMH	ASQTARWN
	DWYGTPLX	XXXTEIWE	ATGGYHPN
	DYQKERLF	XXXSAMMK	ATVYEFGH
	EAWMTFIV	XXXQAVRP	AVEGIKMW
	EFATGGYH	XXXNHQLA	AVMFMSKX
	EGLQGFWX	XXXHQVVQ	AWMTFIVP
	EIMQTTQM	XXXEHPEM	DAFNLYAL
	EMLTWXXX	XXXAQNEA	DDLMSEQF
	ENMTLGQD	XXWTIMGP	DELQFXXX
	EPLYGVNI	XXWMDLSP	DFLVRTWK
	EPWTWYGV	XXNFMAFM	DIMEMLYX
	ERLFFWAX	XXMQSSWQ	DIQFATAN
	ESARDXXX	XXLQGISQ	DITSQVWP
	ESMLDIPK	XXLMNNFA	DKLMNWPQ
	EYFRMIRW	XXLEYFPI	DLMSEQFT
	EYVTASRG	XXLAMYSF	DLVDHIGP
	FEMLTWXX	XXGNGTFP	DMKNLAPA
	FLVRTWKM	XXFDWWGN	DMQKQRYF
	FNVKSHPE	XWMDLSPT	DNVEWIPF
	FPMHNGRV	XWFQHNPK	DNYEVWVP
	FRIRSGTX	XVMFLREK	DPVSLXXX
	FRLQDEQA	XTWRGVSW	DRQKEYSW
	FRMIRWAV	XTVMISMH	DSIRHQGP
	FRYEIPQA	XSMQFNVK	DVLLRPXX
	FYLGRSVP	XSLNQAYG	DWWGNRSP
	FYRDTXXX	XQLEMHEP	DWYGTPLX
	GFVTKPNH	XPLTSNLQ	DYQKERLF
	GHVNSTQX	XNWKIMYI	EAVMFMSK
	GILKLMPX	XNLSEDWA	EAWMTFIV
	GRLWIHKX	XNFMAFMK	EFATGGYH
	GVWKAILS	XMWKSGDQ	EGIKMWQS
	GWLNTSRQ	XLVATVYE	EGLQGFWX
	GWYLAIQA	XLQGISQE	EGWALQHT
	HAMFRKYP	XLMNNFAD	EHHAMXXX
	HDVLLRPX	XLLQATDE	EIMQTTQM
	HFYTSQIP	XLFNDVNI	EIYGDPXX
	HIVKWASX	XLAMYSFT	EKQRFHPX
	HMIWAKPG	XKYVLGWL	EMLTWXXX
	HNAGMSFM	XKWLIHPT	ENMTLGQD
	HRLFTYFR	XGWKTMAD	EPLDMQKQ
	HTFQESML	XGLYFRYE	EPLYGVNI
	HVQLGGAA	XGIQSTYF	EPMLKHWF
	HWLMMHFQ	XGFSIHEW	EPWTWYGV
	IDLRWMAY	XFLKAHSD	EQFTNMYX
	IFFRLNTP	XEMKELGR	ERLFFWAX
	IGLQVHMR	XDNQEPWT	ESARDXXX
	IGLTLALW	XAYNMWSL	ESMLDIPK
	IKILMFYW	XAMTDRGW	EYFRMIRW
	IKMWQSMX	XALETGTI	EYVTASRG
	IKVFMPYY	WYVQTADD	FAWDESNG
	ILMFYWHE	WYLAIQAV	FDYTLKGE
	IMEMLYXX	WTMANFLR	FEMLTWXX
	IMQTTQMX	WTIMGPDA	FHMAIGAR
	IYGDPXXX	WRLDIIPE	FIVFILWR
	KAILSQPP	WRIMQGKK	FLVRTWKM
	KDMRQQYL	WPMGMYAS	FMAHWVGI
	KFEMLTWX	WNMLKDDM	FNEYAMWR
	KILMFYWH	WLMMHFQE	FNPFLAXX
	KLFRFNWX	WLAKEDQF	FNVKSHPE
	KRFMAHWV	WKFGIFYL	FPMHNGRV
	KRISQWMW	WILAGMQG	FRIRSGTX
	KWVGFEPH	WALQHTFX	FRLNTPXX
	LNMKWTRV	WAFRSRYH	FRLQDEQA
	LTLALWXX	WAFRIRSG	FRMIRWAV
	LTMNEIFR	WAETMWXX	FRYEIPQA
	LYFRYEIP	VYLTSPKA	FSLSKMNP
	MFLREKQY	VRTWKMPG	FSVIIPNL
	MFVKISTT	VQVMLEXX	FSYMRWPX
	MHVQLGGA	VQLGGAAX	FYLGRSVP
	MQVAITYD	VPVKHEGP	FYTSQIPA
	MVLTKAAP	VPPRSAGX	GALHTSMD
	MYFKYIWY	VMFLREKQ	GFVTKPNH
	NEYAMWRL	VMEFATGG	GHVKLFRF
	NFLRGPXX	VLTKAAPV	GHVNSTQX
	NKVGQAXX	VHMRYINV	GHWLMMHF
	NLFRLQDE	TYFHDLNP	GIFYLNGD
	NMLKDDMG	TWYGVKFR	GIKMWQSM
	NPVSQVLH	TWMKIFNT	GILKLMPX
	NQMRGFXX	TVYADSSE	GIQSTYFH
	NWYKRAPN	TVFGSDLX	GLYFRYEI
	PASQTARW	TRVLFDGY	GMLNIHFK
	PGMRHSAV	TREWLHPF	GMYYKRFM
	PHLWERTI	TPFNIGYK	GRLWIHKX
	PKLTYDFW	TNIRASVP	GSFKNNPI
	PKVMYWHF	TMVTNIYX	GSMGANHT
	PLYGVNIE	TKVMQQXX	GVWKAILS
	PMLKHWFA	TKMHAENI	GWALQHTF
	PNLGDGXX	THLAGKRR	GWLNTSRQ
	PQLWWXXX	TFSYMRWP	GWYLAIQA
	PRIGHEMX	TEIWEPID	GYWDHKFE
	PSFNMYGY	SYMRWPXX	HAKRNMXX
	PTFSYMRW	SWMNLIQX	HAMFRKYP
	PTVNKQLR	SQVKHMEX	HDVLLRPX
	PWTMANFL	SQESARDX	HDVQVMLE
	QFPMHNGR	SPWTMANF	HEGQYEXX
	QIYKLSNW	SPLEKMVX	HEMNLQXX
	QLLTMNEI	SNLQADWD	HFYTSQIP
	QMIRWHFS	SLYRMIRQ	HGFDEAHN
	QPVSARIN	SLSKMNPV	HHFTQRAG
	QPVSRGLY	SKLGQRPT	HIVKWASX
	QRYFDWLX	SFNMYGYD	HKFEMLTW
	QWMWEIRX	RVLFDGYQ	HLDWPQKP
	QYMMGQXX	RSPLEKMV	HLFNAMTW
	RAVEGIKM	RRVYLTSP	HLWERTIV
	RIMQGKKA	RPVMEFAT	HMIWAKPG
	RKWQSPQV	RPNGMYWH	HNAGMSFM
	RLFTYFRA	RNMEFKHD	HPFKVHXX
	RMIRWAVL	RMIRWAVL	HPTFSYMR
	RPNGMYWH	RMIRQEXX	HQLAWGED
	RPVMEFAT	RLFTYFRA	HRISDAEL
	RRVYLTSP	RKWQSPQV	HRLFTYFR
	RSPLEKMV	RISQWMWE	HRMGKNFX
	RVLFDGYQ	RIMQGKKA	HSHQLXXX
	SFNMYGYD	RFMAHWVG	HTFQESML
	SKLGQRPT	RDMKNLAP	HVQLGGAA
	SLYRMIRQ	RAVEGIKM	HWLMMHFQ
	SNLQADWD	QYMMGQXX	HWVGIXXX
	SPLEKMVX	QYLNTGEX	HYHRKXXX
	SPWTMANF	QWMWEIRX	IDLRWMAY
	SQVKHMEX	QVVQDKHE	IFFRLNTP
	SWMNLIQX	QRYYVMNE	IGLQVHMR
	SYMRWPXX	QRYFDWLX	IGLTLALW
	TKVMQQXX	QPVSRGLY	IGPTAAYH
	TNIRASVP	QPVSARIN	IHPTFSYM
	TRVLFDGY	QNSDPKAG	IKILMFYW
	TWMKIFNT	QMIRWHFS	IKMWQSMX
	TWYGVKFR	QMIKSKED	IKVFMPYY
	VHMRYINV	QLLTMNEI	IKVYDWAF
	VLTKAAPV	QIYKLSNW	ILMFYWHE
	VQLGGAAX	QFPMHNGR	IMEMLYXX
	VYLTSPKA	PWTWYGVK	IMQGKKAP
	WAFRSRYH	PWTMANFL	IMQTTQMX
	WALQHTFX	PWNMLKDD	IQFATANX
	WILAGMQG	PTVNKQLR	IRYRWAET
	WKFGIFYL	PTFSYMRW	IVFILWRT
	WLMMHFQE	PSLIAKWV	IYGDPXXX
	WPMGMYAS	PSFNMYGY	KAILSQPP
	WRLDIIPE	PRIGHEMX	KDMRQQYL
	WSKINGXX	PQLWWXXX	KELGRSAN
	WTIMGPDA	PNLGDGXX	KFEMLTWX
	WTMANFLR	PNITREWL	KILMFYWH
	WYLAIQAV	PMLKHWFA	KLFRFNWX
	XALETGTI	PLYGVNIE	KLMNWPQR
	XAMTDRGW	PKVMYWHF	KLTYDFWI
	XAYNMWSL	PKLTYDFW	KMWQSMXX
	XEMKELGR	PIDRGPWR	KRFMAHWV
	XFLKAHSD	PHLWERTI	KRISQWMW
	XGIQSTYF	PGMRHSAV	KRRDWXXX
	XGLYFRYE	PFYRDTXX	KTVFGSDL
	XLAMYSFT	PDFYLGRS	KWVGFEPH
	XLFNDVNI	PASQTARW	KYVLGWLN
	XLLQATDE	NWYKRAPN	LAMYSFTP
	XLMNNFAD	NRVGKWSY	LAWGEDRN
	XLVATVYE	NQMRGFXX	LEMHEPLY
	XMWKSGDQ	NQIRYRWA	LFFWAXXX
	XMYFKYIW	NPVSQVLH	LGWHAMFR
	XNFMAFMK	NMYQAGDN	LHYSAXXX
	XNLSEDWA	NMLKDDMG	LKFTKVMQ
	XPLTSNLQ	NLFRLQDE	LMMHFQED
	XQLEMHEP	NKVGQAXX	LNMKWTRV
	XSLNQAYG	NFVKAGKS	LPLISVMR
	XVMFLREK	NFLRGPXX	LQVHMRYI
	XWFQHNPK	NEYAMWRL	LRWMAYEE
	XWMDLSPT	MYIRFNPF	LSEDWAFK
	XXAMTDRG	MYFKYIWY	LSQPPXXX
	XXFDWWGN	MVLTKAAP	LTLALWXX
	XXGNGTFP	MVIKKESS	LTMNEIFR
	XXLEYFPI	MSFMMXXX	LYFRYEIP
	XXMQSSWQ	MQVAITYD	LYGVNIEX
	XXSAMMKI	MNLIQXXX	MAIGARSD
	XXTEIWEP	MKIGEVAR	MANFLRGP
	XXWTIMGP	MHVQLGGA	MFLREKQY
	XXXHQVVQ	MFVKISTT	MFVKISTT
	XXXHYGFV	MFLREKQY	MHVQLGGA
	XXXLVATV	MANFLRGP	MIALYWGR
	XXXNHQLA	MAIGARSD	MIWAKPGX
	XXXSAMMK	LYFRYEIP	MKIGEVAR
	XXXTEIWE	LTMNEIFR	MLKDDMGX
	XXXWEIRD	LRWMAYEE	MQVAITYD
	XXXWGVMH	LQVHMRYI	MRIYIEPE
	XXXWMDLS	LNMKWTRV	MSFMMXXX
	XYQLLTMN	LKFTKVMQ	MTLGQDYX
	YAFMQVAI	LAMYSFTP	MVDQELSG
	YDLQTAKX	KYVLGWLN	MVIKKESS
	YKLSNWFF	KWVGFEPH	MVLTKAAP
	YMRWPXXX	KTVFGSDL	MYFKYIWY
	YPLKFTKV	KRISQWMW	MYIRFNPF
	YPYQSKLX	KRFMAHWV	MYWHFXXX
	YQLLTMNE	KLTYDFWI	NAMTWPSG
	YTLKGEHX	KLFRFNWX	NAPDNXXX
	YTSQIPAX	KILMFYWH	NEYAMWRL
		KELGRSAN	NFLRGPXX
		KDMRQQYL	NFVKAGKS
		KAILSQPP	NGQMIRWH
		IYGDPXXX	NIRASVPQ
		IRYRWAET	NITREWLH
		IMQTTQMX	NKRISQWM
		ILMFYWHE	NKVGQAXX
		IKVFMPYY	NLFRLQDE
		IKMWQSMX	NMLKDDMG
		IKILMFYW	NMWSLYRM
		IGLTLALW	NMYQAGDN
		IGLQVHMR	NPTRLHSX
		IFFRLNTP	NPVSQVLH
		IDLRWMAY	NQIRYRWA
		HWLMMHFQ	NQMRGFXX
		HVQLGGAA	NRVGKWSY
		HTFQESML	NSLKYIVV
		HRLFTYFR	NWYKRAPN
		HQLAWGED	NYEPSXXX
		HPTFSYMR	PAFMHXXX
		HNAGMSFM	PASQTARW
		HMIWAKPG	PDFYLGRS
		HLFNAMTW	PDMEWQXX
		HKFEMLTW	PFWMLXXX
		HIVKWASX	PFYRDTXX
		HHFTQRAG	PGMRHSAV
		HGFDEAHN	PHLWERTI
		HFYTSQIP	PIDRGPWR
		HEMNLQXX	PKLTYDFW
		HDVQVMLE	PKVMYWHF
		HDVLLRPX	PLEKMVXX
		HAMFRKYP	PLISVMRX
		GWYLAIQA	PLYGVNIE
		GWLNTSRQ	PMLKHWFA
		GVWKAILS	PNITREWL
		GSMGANHT	PNLAWPGD
		GSFKNNPI	PNLGDGXX
		GRLWIHKX	PNMWSYEK
		GLYFRYEI	PQEYEGDN
		GILKLMPX	PQLWWXXX
		GIKMWQSM	PRIGHEMX
		GHVNSTQX	PSFNMYGY
		GHVKLFRF	PSLIAKWV
		GFVTKPNH	PSVDMXXX
		GALHTSMD	PTFSYMRW
		FYTSQIPA	PTVNKQLR
		FYRDTXXX	PVIWTHNA
		FYLGRSVP	PWNMLKDD
		FSYMRWPX	PWTMANFL
		FRYEIPQA	PWTWYGVK
		FRMIRWAV	QEYEGDNN
		FRLQDEQA	QFPMHNGR
		FRLNTPXX	QFVTYKMD
		FRIRSGTX	QIYKLSNW
		FPMHNGRV	QLIEYLDX
		FNVKSHPE	QLLTMNEI
		FNEYAMWR	QMIKSKED
		FLVRTWKM	QMIRWHFS
		FIVFILWR	QNKHAXXX
		FHMAIGAR	QNSDPKAG
		FEMLTWXX	QPQEYEGD
		EYVTASRG	QPVSARIN
		EYFRMIRW	QPVSRGLY
		ESMLDIPK	QRYFDWLX
		ESARDXXX	QRYYVMNE
		ERLFFWAX	QVMLEXXX
		EPWTWYGV	QVVQDKHE
		EPMLKHWF	QWMWEIRX
		EPLYGVNI	QYLNTGEX
		ENMTLGQD	QYMMGQXX
		EMLTWXXX	RAVEGIKM
		EIMQTTQM	RDMKNLAP
		EGLQGFWX	RFMAHWVG
		EFATGGYH	RGWYLAIQ
		EAWMTFIV	RIGHEMXX
		EAVMFMSK	RIMQGKKA
		DYQKERLF	RISQWMWE
		DWYGTPLX	RKWQSPQV
		DWWGNRSP	RLFFWAXX
		DSIRHQGP	RLFTYFRA
		DPVSLXXX	RMIRQEXX
		DNVEWIPF	RMIRWAVL
		DMQKQRYF	RNMEFKHD
		DMKNLAPA	RPNGMYWH
		DLVDHIGP	RPVMEFAT
		DLMSEQFT	RRVYLTSP
		DKLMNWPQ	RSPLEKMV
		DITSQVWP	RTWKMPGL
		DIQFATAN	RVLFDGYQ
		DIMEMLYX	RWAETMWX
		DDLMSEQF	SFNMYGYD
		DAFNLYAL	SKLGQRPT
		AWMTFIVP	SLIAKWVG
		AVEGIKMW	SLSKMNPV
		ATGGYHPN	SLYRMIRQ
		ASQTARWN	SNLQADWD
		ASMRIYIE	SPLEKMVX
		AQYMMGQX	SPWTMANF
		ANFLRGPX	SQESARDX
		AMYSFTPH	SQIPAXXX
		AMWRLDII	SQVKHMEX
		AMMKIGEV	SQWMWEIR
		AMFRKYPI	SVPQLWWX
		AILSQPPX	SWMNLIQX
		AHLFNAMT	SYEKQRFH
		AFMQVAIT	SYMRWPXX
		AEIMQTTQ	TEIWEPID
			TFSYMRWP
			THLAGKRR
			THVLLXXX
			TKMHAENI
			TKPKVMYW
			TKVMQQXX
			TMVTNIYX
			TNIRASVP
			TPFNIGYK
			TQMIEAPL
			TREWLHPF
			TRVLFDGY
			TSIKVFMP
			TVFGSDLX
			TVYADSSE
			TWMKIFNT
			TWYGVKFR
			TYFHDLNP
			VHMRYINV
			VIWTHNAG
			VKISTTHW
			VLTKAAPV
			VMEFATGG
			VMFLREKQ
			VMFMSKXX
			VNFQQHIX
			VPPRSAGX
			VPQLWWXX
			VPVKHEGP
			VQLGGAAX
			VQVMLEXX
			VRTWKMPG
			VSRGLYFI
			VYHKWDTQ
			VYLTSPKA
			WAETMWXX
			WAFRIRSG
			WAFRSRYH
			WALQHTFX
			WEVNDDVK
			WILAGMQG
			WKFGIFYL
			WKIMYIRF
			WLAKEDQF
			WLIFVSNA
			WLMMHFQE
			WLNTSRQA
			WNMLKDDM
			WPMGMYAS
			WPQRRGMX
			WRIMQGKK
			WRLDIIPE
			WSKINGXX
			WTIMGPDA
			WTMANFLR
			WYLAIQAV
			WYVQTADD
			XALETGTI
			XAMTDRGW
			XAYNMWSL
			XDNQEPWT
			XEMKELGR
			XFLKAHSD
			XGFSIHEW
			XGIQSTYF
			XGLYFRYE
			XGWKTMAD
			XHYGFVTK
			XIARQPWN
			XKARSAFA
			XKWLIHPT
			XKYVLGWL
			XLAMYSFT
			XLFNDVNI
			XLLQATDE
			XLMNNFAD
			XLQGISQE
			XLVATVYE
			XMWKSGDQ
			XNFMAFMK
			XNHQLAWG
			XNLSEDWA
			XNWKIMYI
			XPLTSNLQ
			XPWKDMRQ
			XQLEMHEP
			XQYELPSR
			XSLNQAYG
			XSMQFNVK
			XTVMISMH
			XTWRGVSW
			XVLRFIEN
			XVMFLREK
			XWFQHNPK
			XWILAGMQ
			XWLAKEDQ
			XWMDLSPT
			XXFDWWGN
			XXFSLSKM
			XXGNGTFP
			XXHWAFRS
			XXIEPPWV
			XXIGDNVE
			XXLAMYSF
			XXLDGYWD
			XXLEYFPI
			XXLMNNFA
			XXLNMKWT
			XXLQGISQ
			XXLTHGRP
			XXLWQPVS
			XXMQSSWQ
			XXMSYQWQ
			XXNLSEDW
			XXPDFYLG
			XXQAVRPN
			XXRTQKEY
			XXSAMMKI
			XXWEIRDM
			XXWGVMHD
			XXWHSVQP
			XXWMDLSP
			XXWTIMGP
			XXXAQNEA
			XXXEHPEM
			XXXFDWWG
			XXXGASTS
			XXXHQVVQ
			XXXHYGFV
			XXXLVATV
			XXXNHQLA
			XXXRDLVD
			XXXSAMMK
			XXXTEIWE
			XXXWGVMH
			XXXWLAKE
			XXXWMDLS
			XXYEQTHN
			XXYMDSIR
			XXYWMSTH
			XYMDSIRH
			XYQLLTMN
			YAFMQVAI
			YAWKFGIF
			YDLQTAKX
			YFRMIRWA
			YGFVTKPN
			YGVKFRXX
			YHFQFPMH
			YKLSNWFF
			YMRWPXXX
			YMVLTKAA
			YNMWSLYR
			YPIMAXXX
			YPLKFTKV
			YPMFVKIS
			YPYQSKLX
			YQLLTMNE
			YRWAETMW
			YTLKGEHX
			YVLGWLNT
			YVTASRGX

## Sheet: Cathepsin B
Recombinant Cathepsin B
Cleavage sites (P4-P4')
Assay Time (minutes)	15	60	240
M = norleucine	YWHYLMXX	AESLMSXX	YYVMNEXX
	YTSQIPAX	ALQHTFXX	YWHYLMXX
	YGVKFRXX	AMYSFTPH	YTSQIPAX
	YFITHXXX	AQYMMGQX	YRWAETMW
	XXXWMDLS	DLQTAKXX	YQSKLXXX
	XXXVYHKW	DRNTFYXX	YPIMAXXX
	XXXQTRDQ	DVMGSRGL	YKRFMAHW
	XXXPNITR	EAVMFMSK	YGVKFRXX
	XXXNHQLA	EMLTWXXX	YFRMIRWA
	XXXMLDKL	EQATVGXX	YFITHXXX
	XXXENFPH	FEMLTWXX	YEGDNNXX
	XXXAQNEA	FLPEIWXX	XXXWMDLS
	XXQPGMRH	FMAHWVGI	XXXVYHKW
	XXPASQTA	FMIEMHVI	XXXQTRDQ
	XXGNGTFP	FPMHNGRV	XXXPNITR
	XNWKIMYI	FRLNTPXX	XXXNHQLA
	WVVKAXXX	FTNMYXXX	XXXNEIDG
	WSYRMXXX	FYRDTXXX	XXXMPEEV
	WSKINGXX	GKRRDWXX	XXXMLDKL
	WMWEIRXX	GLQGFWXX	XXXLGWHA
	WHEGQYEX	GMIQYLXX	XXXINDFL
	WAETMWXX	GMSFMMXX	XXXHQVVQ
	VTYKMDXX	GMYWHYLM	XXXHMIAL
	VQLGGAAX	GPFWMLXX	XXXGLYFR
	VPQLWWXX	HAKRNMXX	XXXEYPRP
	VNKQLRXX	HEMNLQXX	XXXENFPH
	VMYWHFXX	HIVKWASX	XXXDAWAP
	TYKMDXXX	HPFKVHXX	XXXAQNEA
	TKVMQQXX	HRLFTYFR	XXXAETSI
	SYMRWPXX	HVNSTQXX	XXSAMMKI
	SKYFMQXX	HWVGIXXX	XXQTRDQN
	RYINVMXX	IEMHVIXX	XXQPGMRH
	RMIRWAVL	IFFRLNTP	XXQAVRPN
	RMIRQEXX	IFRKWHXX	XXPASQTA
	RLFTYFRA	IFVSNAXX	XXNEIDGW
	RLFFWAXX	IHGVDXXX	XXLDGYWD
	RIRSGTXX	ILKLMPXX	XXGNGTFP
	RHVYFAXX	IMEMLYXX	XXFDWWGN
	QYMMGQXX	INTTFDXX	XXEVDNTK
	QVRRMNXX	IRWAVLXX	XPGTQMIE
	QVKHMEXX	ISTTHWXX	XNWKIMYI
	QRWKNIXX	IVKWASXX	XLAMYSFT
	QRRGMXXX	IVQHRLFT	XHYGFVTK
	QFTNMYXX	IYGDPXXX	XAMTDRGW
	QFATANXX	KDDMGXXX	WWEMFGXX
	PQADQWXX	KFTKVMQQ	WVVKAXXX
	PPRSAGXX	KHSHQLXX	WSYRMXXX
	PPAFMHXX	KKESSIXX	WSKINGXX
	PLEKMVXX	KLFRFNWX	WPSGHNXX
	PFYRDTXX	KMPGLXXX	WMWEIRXX
	NWRAQHXX	KMWQSMXX	WMNLIQXX
	NQMRGFXX	KRFMAHWV	WLIFVSNA
	NKVGQAXX	LAIQAVXX	WHYLMXXX
	NFLRGPXX	LFDGYQXX	WHHNPXXX
	MWQSMXXX	LFRFNWXX	WHFSENXX
	MVTNIYXX	LFTYFRAW	WHEGQYEX
	LYRMIRQE	LKDDMGXX	WAETMWXX
	LHPFKVHX	LPVRHDXX	VTYKMDXX
	LFTYFRAW	LTLALWXX	VSQVLHXX
	LFRFNWXX	LYRMIRQE	VQVMLEXX
	KRFMAHWV	MVTNIYXX	VQLGGAAX
	KMWQSMXX	MYWTLNXX	VPQLWWXX
	KLFRFNWX	NFLRGPXX	VPPRSAGX
	IYGDPXXX	NFQQHIXX	VNKQLRXX
	IVKWASXX	NKVGQAXX	VMYWHFXX
	IRWAVLXX	NQMRGFXX	VMFMSKXX
	IMEMLYXX	NWRAQHXX	VKLFRFNW
	ILKLMPXX	PASQTARW	VGMYWTLN
	IFVSNAXX	PFWMLXXX	TYKMDXXX
	IEMHVIXX	PFYRDTXX	TWYGVKFR
	HVNSTQXX	PKVMYWHF	TWVVKAXX
	HPFKVHXX	PLEKMVXX	TVNKQLRX
	HIVKWASX	PPAFMHXX	TNITSGXX
	GPFWMLXX	PPRSAGXX	TMANFLRG
	GMYWHYLM	PQRRGMXX	TKVMQQXX
	GMSFMMXX	PTAAYHXX	TIVNHXXX
	GMIQYLXX	PTVNKQLR	TFSYMRWP
	GLQGFWXX	QFATANXX	TEHHAMXX
	FYRDTXXX	QFTNMYXX	SYMRWPXX
	FTNMYXXX	QGKKAPXX	SVPQLWWX
	FPMHNGRV	QLGGAAXX	SQWMWEIR
	FMAHWVGI	QMRGFXXX	SQVKHMEX
	FLPEIWXX	QRRGMXXX	SMNKVGQA
	FEMLTWXX	QRWKNIXX	SLYRMIRQ
	FDGYQXXX	QVKHMEXX	SKYFMQXX
	DVMGSRGL	QVRRMNXX	RYINVMXX
	ALQHTFXX	QYMMGQXX	RYFDWLXX
		RDTMFIXX	RVIFFRLN
		RGHMYNXX	RRVYLTSP
		RHVYFAXX	RMIRWAVL
		RIRSGTXX	RMIRQEXX
		RLFFWAXX	RLFTYFRA
		RLFTYFRA	RLFFWAXX
		RMIRQEXX	RIRSGTXX
		RMIRWAVL	RINTTFDX
		RYFDWLXX	RHVYFAXX
		RYINVMXX	RGHMYNXX
		SKYFMQXX	RDTMFIXX
		SLYRMIRQ	QYMMGQXX
		SMNKVGQA	QWSKINGX
		SQVKHMEX	QVRRMNXX
		SVPQLWWX	QVKHMEXX
		SYMRWPXX	QRYYVMNE
		TFSYMRWP	QRWKNIXX
		TKVMQQXX	QRRGMXXX
		TWVVKAXX	QMRGFXXX
		TWYGVKFR	QGKKAPXX
		TYKMDXXX	QFTNMYXX
		VMFMSKXX	QFATANXX
		VMYWHFXX	PYQSKLXX
		VNKQLRXX	PTVNKQLR
		VPQLWWXX	PTAAYHXX
		VQLGGAAX	PQRRGMXX
		VQVMLEXX	PQADQWXX
		VTNIYXXX	PPRSAGXX
		VTYKMDXX	PPAFMHXX
		WAETMWXX	PLKFTKVM
		WHEGQYEX	PLEKMVXX
		WMNLIQXX	PKVMYWHF
		WMWEIRXX	PFYRDTXX
		WSYRMXXX	PFWMLXXX
		WVVKAXXX	PASQTARW
		XLAMYSFT	NWRAQHXX
		XNWKIMYI	NWFFEQXX
		XPGTQMIE	NQMRGFXX
		XXGNGTFP	NLYALXXX
		XXLDGYWD	NKVGQAXX
		XXNWKIMY	NFQQHIXX
		XXPASQTA	NFLRGPXX
		XXQPGMRH	MYWTLNXX
		XXXAQNEA	MYWHYLMX
		XXXENFPH	MVTNIYXX
		XXXEVDNT	MGKNFXXX
		XXXHQVVQ	MEPHSKVN
		XXXINDFL	LYRMIRQE
		XXXMLDKL	LTLALWXX
		XXXQTRDQ	LPVRHDXX
		XXXVYHKW	LKDDMGXX
		XXXWMDLS	LISVMRXX
		YFITHXXX	LHYSAXXX
		YGVKFRXX	LHPFKVHX
		YMRWPXXX	LFTYFRAW
		YPIMAXXX	LFRFNWXX
		YQSKLXXX	LFDGYQXX
		YRWAETMW	LEKMVXXX
		YTSQIPAX	LDTQKWXX
		YWHYLMXX	LAIQAVXX
		YYVMNEXX	KYEHSSXX
			KVGQAXXX
			KRFMAHWV
			KMWQSMXX
			KMPGLXXX
			KLFRFNWX
			KKESSIXX
			KHSHQLXX
			KFTKVMQQ
			KDDMGXXX
			IYGDPXXX
			IVQHRLFT
			IVKWASXX
			ISTTHWXX
			IRWAVLXX
			INTTFDXX
			IMEMLYXX
			ILKLMPXX
			IKMWQSMX
			IHGVDXXX
			IFVSNAXX
			IFRKWHXX
			IFFRLNTP
			IEMHVIXX
			HWVGIXXX
			HVNSTQXX
			HVKLFRFN
			HTQQFPXX
			HSHQLXXX
			HRLFTYFR
			HPTFSYMR
			HPFKVHXX
			HMRYINVM
			HKFEMLTW
			HIVKWASX
			HFQEDXXX
			HESKYFMQ
			HEMNLQXX
			HDVQVMLE
			HAKRNMXX
			GYHPNXXX
			GWHHNPXX
			GWALQHTF
			GPWRFXXX
			GPFWMLXX
			GMYWHYLM
			GMSFMMXX
			GMIQYLXX
			GLQGFWXX
			GKRRDWXX
			GILKLMPX
			GIKMWQSM
			FYRDTXXX
			FTNMYXXX
			FRLNTPXX
			FRIRSGTX
			FPMHNGRV
			FNIGYKXX
			FMIEMHVI
			FMAHWVGI
			FLPEIWXX
			FGHIDHMX
			FEMLTWXX
			FDGYQXXX
			EQATVGXX
			EMLTWXXX
			ELPKTNXX
			EIYGDPXX
			EAVMFMSK
			DVMGSRGL
			DSSEWXXX
			DRNTFYXX
			DPVSLXXX
			DLYDKSXX
			DLQTAKXX
			DIQFATAN
			AQYMMGQX
			AMYSFTPH
			ALQHTFXX
			AGILKLMP
			AESLMSXX
